# Supplementary material for: Economics, life history and international trade data for seven turtle species in Indonesian and Malaysian farms
Source: Data Brief. 2020 Dec 31;34:106708. doi: 10.1016/j.dib.2020.106708 (PMC7815466; doi:10.1016/j.dib.2020.106708)
Supplement: Supplementary file 1 [file mmc1.xlsx]

## Sheet: Metadata
Overview facility information
This file contains information on the operations and economics of one facility in Malaysia (see tab Malaysia -Facility 1) and three facilities in Indonesia (see tab Indonesia Facility 2-4).
Faciltiy name	Description
Facility 1 - Malaysia	Captive breeding facility, exports 5 species as meat and pets to Singapore, Japan, and China. To our knowledge the only breeding facility present in Malaysia
Facility 2- Jakarta/Indonesia	Facility that collects from wild under Indonesian quota system. Exports 2 species as meat to China and Singapore. Probably biggest facility in Indonesia, harvester and middleman involved.
Facility 3- Bogor/Indonesia	Captive breeding facility, but degree of captive-breeding not known. Exports 4 species to Japan and USA as live pets.
Facility 4- West Jakarta/Indonesia	Captive breeding facility, but degree of captive-breeding not known. Exports 4 species to EU and USA as live pets.
Glossary	Description	Source
SATS DN	Indonesian Domestic Transport Permit or Interprovincial Transport Permit, a permit allowing the trade of wildlife between regions in Indonesia.	NA
SATS LN (CITES Permit)	CITES Permit provided by the Indonesian CITES authorities. The permit is required to export CITES-listed species from Indonesia. The price of the permit is based on the species and number of animals to be exported. The permit is independent of the shipment these animals are exported in.	NA
Seizure	A term used by CITES, the confiscation of illegally traded species or derivatives thereof.	NA
CITES Source Code C	Animals or specimens that are bred in Captivity. To be captive bred, an animal must be a second generation of captive animals. This means that both the animal's parents must also have been bred in captivity, but their grandparents could have come from the wild. For further specifications, see CITES guide to the application of source codes	CITES Secretariat, "A guide to the application of CITES source codes" (2017) Available at: https://cites.org/sites/default/files/eng/prog/captive
CITES Source Code R	Animals or specimens that are ranched. Specimens or animals reared in a controlled environment, taken as eggs or juveniles from the wild, where they would otherwise have had a very low probability of surviving to adulthood.	CITES Secretariat, "A guide to the application of CITES source codes" (2017) Available at: https://cites.org/sites/default/files/eng/prog/captive
CITES Source Code W	Animals or specimens taken from wild.This source code is often controlled by export quotas.	CITES Secretariat, "A guide to the application of CITES source codes" (2017) Available at: https://cites.org/sites/default/files/eng/prog/captive
CITES Source Code F	Animals traded under source code F are traded as farmed. Animals in this category are born in captivity, but are not second generation captive bred.	CITES Secretariat, "A guide to the application of CITES source codes" (2017) Available at: https://cites.org/sites/default/files/eng/prog/captive
CITES TD	The UNEP-WCMC CITES Trade Database. A publicly available database containing all trade in endangered species and their derivatives from all CITES member nations.	UNEP-WCMC CITES Trade Database. Available at: https://trade.cites.org
CITES	The Convention on International Trade in Endangered Species of Wild Fauna and Flora.	CITES website available at: https://cites.org
Harvester	A person who reaps a resource. In this case, someone who collects wild turtles.	NA
Middleman	The term defines someone who buys harvested turtles and then sells them domestically (i.e., is between a supplier and end user).	NA
Exporter	A person who moves goods across a border. Here, the term defines someone who exports turtles regardless of their CITES source code.	NA
Importer	A person who receives goods from across a border. Here, the term defines someone who imports turtles, regardless of their CITES source code.	NA
Health permit	A permit required for keeping animals. Payment is made to a health inspector to inspect the facilities.	NA
Breeding Stock	Animals kept for the purpose of breeding.	NA
MYR	Malaysian Ringgit	NA
RMB	Renmimbi, Commonly known as Chinese Yuan CNY	NA
USD	US Dollar	NA
SGD	Singapore Dollar	NA
VAT	Value Added Tax, a tax on goods that depends on the value of the good.	NA
Derivatives	Processed part of an animal (e.g., turtle shells, blood, bones, soup, and meat).	CITES glossary, Available at: https://www.cites.org/eng/resources/terms/glossary.php#d
Sources	Description
PHKA, 2020. Kuota pengambilan tumbuhan alam dan penangkapan satwa liar untuk tahun 2020. In: Keputusan Direktur Jenderal Perlindungan Hutan Dan Konservasi Alam.	Legal document on quotas for harvesting wild turtles in Indonesia.
NOMOR P.86/MENLHK/SETJEN/KUM.1/11/2016, menteri lingkungan hidup dan kehutanan republik Indonesia	Legal document on SATS-DN and SATS-LN prices for species in Indonesia.
Species+	https://speciesplus.net

## Sheet: Malaysia (Facilty 1)
Variable*	Description	Source	Southeast Asian Box Turtle (Cuora amboinensis)	Southeast Asian Softshell Turtle (Amyda cartilaginea)	Painted Terrapin (Batagur borneoensis)	Yellow-headed temple turtle (Heosemys annandalii)	Giant Asian Pond Turtle (Heosemy grandis)
Product	The product that the species is sold for	Field data	Pets as hatchlings, unsold individuals are sold for meat when too large for pets	Meat	Pets	Pets	Meat and pets for all individuals as requested
Annual Production	Number of hatchlings produced/year	Field data	300 to 400	200 to 250	60 to 100	10	700 to 800
Parental stock	Number of breeding adult turtles kept by the facility	Field data	NA	NA	NA	40	NA
Profit selling to Singapore (SGD/kg)	Profit the facility estimates it has on selling turtles to Singapore (SGD/kg)	Field data	NA	7 to 8 SGD/kg	NA	NA	NA
Profit for hatchling or baby turtles to China (RMB/individual)	Profit the facility estimates it has on selling turtles to as hatchlings (RMB/individual)	Field data	NA	NA	NA	150 to 200 RMB/individual	100 to 150 RMB/individual
Profit from selling large individuals as pets to China (USD/individual)	Profit the facility estimates it has on selling large turtles as pets (USD/individual)	Field data	NA	NA	NA	NA	200 USD
Profit to sell as meat to China (RMB/kg)	Profit the facility estimates it has on selling turtle meat (RMB/kg)	Field data	NA	NA	NA	NA	50 to 80 RMB/kg
Export price Singapore (SGD/kg)	Price exporter sells to Singapore (SGD/kg)	Field data	NA	22-30 SGD/kg	NA	NA	NA
Export price Japan as pet (USD/individual)	Price exporter sells to Japan as pets/individual	Field data	26 USD / individual weighing around 100g	NA	300USD / small individual (This is an average price, see detailed prices per size in rows 15-18)	NA	NA
Export price China as large pet (RMB/kg)	Price exporter sells to China as large pets/kg	Field data	NA	NA	NA	NA	400-450 RMB/kg
Export price China as small pet (RMB/individual)	Price exporter sells to China as small pets/individual	Field data	200 to 250 RMB/hatchling	200 to 250 RMB/hatchling	NA	400 RMB/hatchling	300 RMB/hatchling
Export price China as meat (RMB/kg)	Price exporter sells to China as meat/kg	Field data	160 to 180 RMB/kg	200 to 220 RMB/kg	NA	NA	200 to 250 RMB/kg
Export price China as breeding stock (RMB/individual)	Price exporter sells to China as breeding stock/individual	Field data	300 to 350 RMB/individual	NA	NA	NA	NA
Export price Japan 6-10 cm (USD/individual)	Price exporter sells to Japan for individuals sized 6-10 cm (USD/individual)	Field data	NA	NA	246 USD/individual	NA	NA
Export price Japan 11-14 cm (USD/individual)	Price exporter sells to Japan for individuals sized 11-14 cm (USD/individual)	Field data	NA	NA	356 USD/individual	NA	NA
Export price Japan 15-19 cm (USD/individual)	Price exporter sells to Japan for individuals sized 15-19 cm (USD/individual)	Field data	NA	NA	438 USD/individual	NA	NA
Export price Japan 20-24 cm (USD/individual)	Price exporter sells to Japan for individuals sized 20-24 cm (USD/individual)	Field data	NA	NA	576 USD/individual	NA	NA
Permit to establish business (MYR/year)	Cost of permit required to run a business. Is renewed annually (MYR/year)	Field data	300 MYR/year	300 MYR/year	300 MYR/year	300 MYR/year	300 MYR/year
Breeding license (MYR/year)	Cost of a license required to breed animals. Is renewed annually (MYR/year)	Field data	200 MYR/year	200 MYR/year	200 MYR/year	200 MYR/year	200 MYR/year
Breeding stock price (MYR)	Estimated cost of breeding stock aquired (MYR)	Field data	2 000 000 MYR	2 000 000 MYR	2 000 000 MYR	2 000 000 MYR	2 000 000 MYR
Worker salary/individual/month (MYR/month)	Cost of paying salary for one worker/month. The facility employs 2 people (MYR/month)	Field data	2500 MYR/month	2500 MYR/month	2500 MYR/month	2500 MYR/month	2500 MYR/month
Electricity/month (MYR/month)	Cost of paying for electricity for the facility/month (MYR/month)	Field data	6000 to 8000 MYR/month	6000 to 8000 MYR/month	6000 to 8000 MYR/month	6000 to 8000 MYR/month	6000 to 8000 MYR/month
Fish food/month (MYR/month)	Cost of 100 bags of fish food used/month, each costing 70 MYR. turtles are fed with fish food, which also serves as food for fish kept in the same tank. Additionally, turtles are fed with snake meat for which no cost estimate is available.	Field data	7000 MYR/month	7000 MYR/month	7000 MYR/month	7000 MYR/month	7000 MYR/month
Transport to airport cost (MYR/kg)	Cost of transporting 1 kg of turtles to the airport (MYR/kg)	Field data	9 MYR/kg	9 MYR/kg	9 MYR/kg	9 MYR/kg	9 MYR/kg
Transport box (25-30 kg capacity) (MYR)	Cost of 1 transport box (each with a capacity of 25-30 kg) (MYR)	Field data	60 MYR	60 MYR	60 MYR	60 MYR	60 MYR
Shipping costs Japan (MYR/kg)	Cost of shipping 1 kg to Japan (MYR/kg)	Field data	20 to 25 MYR/kg	20 to 25 MYR/kg	20 to 25 MYR/kg	20 to 25 MYR/kg	20 to 25 MYR/kg
Shipping costs China (MYR/kg)	Cost of shipping 1 kg to China (MYR/kg)	Field data	5 to 6 MYR/kg	5 to 6 MYR/kg	5 to 6 MYR/kg	5 to 6 MYR/kg	5 to 6 MYR/kg
Annual aggregated cost estimate (USD/year)	Total annual cost of running the facility roughly estimated by the facility. Excluding export-related costs (boxes, shipping...)(USD/year)	Field data	80 000 USD/year	80 000 USD/year	80 000 USD/year	80 000 USD/year	80 000 USD/year
Monthly aggregated cost estimate (RMB/month)	Total monthly cost of the facility estimated by the facility (RMB/month)	Field data	25 000 RMB/month	25 000 RMB/month	25 000 RMB/month	25 000 RMB/month	25 000 RMB/month
Health permit for export to China (MYR/individual)	The cost of a health permit required for export to China/individual (MYR/individual)	Field data	>1 MYR/individual	>1 MYR/individual	>1 MYR/individual	>1 MYR/individual	>1 MYR/individual
Estimated aggregated cost of producing 1 hatchling	Total cost of producing a hatchling estimated by the facility (USD/individual)	Field data	15 USD/individual	NA	15 USD/individual	NA	NA
Export permit (MYR/individual)	Cost of permit required to export, paid/exported individual (MYR/individual)	Field data	10 MYR/individual	10 MYR/individual	10 MYR/individual	10 MYR/individual	10 MYR/individual
Chinese customs tariff (VAT %)	Chinese customs tariff is a Value Added Tax of exporting to China. The cost is a percentage of the total value of the shipment. (%)	Field data	11% of shipment value	11% of shipment value	11% of shipment value	11% of shipment value	11% of shipment value
Food export tax (%)	Added tax on export of food from Malaysia. Applies only to exports meant for consumption (%)	Field data	5% of shipment value	5% of shipment value	5% of shipment value	5% of shipment value	5% of shipment value
*(Rows 1-18 refer to revenue and rows 19-35 refer to costs)

## Sheet: Indonesia (Facility 2-4)
Variable	Description	Source	Southeast Asian Box Turtle (Cuora amboinensis)			Southeast Asian Softshell Turtle (Amyda cartilaginea)			Painted Terrapin (Batagur borneoensis)	Spiny Turtle (Heosemys spinosa)		Pig-nosed turtle (Carettochelys insculpta)
Geographical region of facility	Region in Indonesia where facility is located	field data	2 - Jakarta	3 - Bogor	4 - West Jakarta	2 - Jakarta	3 - Bogor	4 - West Jakarta	3 - Bogor	3 - Bogor	4 - West Jakarta	3 - Bogor	4 - West Jakarta
Product	The product that the species is sold for	field data	Meat	Pets	Pets	Meat	Pets	Pets	Pets	Pets	Pets	Pets	Pets
Private export quota	Private exporter quota of the facility (number of individuals to harvest from wild to be exported for the specific exporter interviewed)	field data	3096	NA	NA	5000	NA	NA	NA	NA	NA	NA	NA
Country export quota pets	Quota for export as pets (see Species+ or Buku Kuota TSL TH 2019)	PHKA, 2020. Kuota pengambilan tumbuhan alam dan penangkapan satwa liar untuk tahun 2020. In: Keputusan Direktur Jenderal Perlindungan Hutan Dan Konservasi Alam.	3420	3420	3420	1485	1485	1485	0	225	225	0	0
Country export quota product	Quota for export as products for consumption. Minimum size required per species (see Species+ or Buku Kuota TSL TH 2019 )	PHKA, 2020. Kuota pengambilan tumbuhan alam dan penangkapan satwa liar untuk tahun 2020. In: Keputusan Direktur Jenderal Perlindungan Hutan Dan Konservasi Alam.	8580	8580	8580	23715	23715	23715	0	0	0	0	0
Export price Singapore (SGD/kg)	Price that exporter sells to Singapore (SGD/kg)	field data	NA	NA	NA	9-10 SGD/kg	NA	NA	NA	NA	NA	NA	NA
Export price Japan (USD/individual)	Price that exporter sells to Japan (USD/individual)	field data	NA	10 to 15 USD/individual	NA	NA	35 to 45 USD/individual	NA	100 to 150 USD/individual	40 to 50 USD/individual	NA	100 to 300 USD/individual	NA
Export price USA (USD/individual)	Price that exporter sells to USA (USD/individual)	field data	NA	10 to 15 USD/individual	16 USD/individual	NA	35 to 45 USD/individual	25 USD/individual	100 to 150 USD/individual	40 to 50 USD/individual	125USD/individual	100 to 300 USD/individual	250 to 500 USD/individual
Export price EU (USD/individual)	Price that exporter sells to EU (USD/individual)	field data	NA	NA	NA	NA	NA	25 USD/individual	NA	NA	NA	NA	NA
Export price China (RMB/kg)	Price that exporter sells to China (RMB/kg)	field data	80 RMB/kg	NA	NA	85 RMB/ kg	NA	NA	NA	NA	NA	NA	NA
Harvester sale price (IDR/kg)	Price harvester sells to middleman or exporter (IDR/kg)	field data	15000-20000 IDR/kg	NA	NA	30000-45000 IDR/ kg	NA	NA	NA	NA	NA	NA	NA
Facility 4 Harvester price for wild-caught	Price directly from harvester as Wild-caught (IDR/individual)	field data	NA	NA	NA	NA	NA	NA	NA	NA	NA	NA	450000 IDR/individual
Middleman kg sale price	Price Middleman sells to exporter per (IDR/kg)	field data	25000 IDR/kg	NA	NA	55000 IDR/kg	NA	NA	NA	NA	NA	NA	NA
Middleman individual sale price juveniles	Juvenile Middleman selling price to exporter (IDR/individual). Juvenile is defined as <10cm for C. Amboinensis and B. Borneoensis and <20cm for A. Cartilaginea by facility 3. And as <4 inches for C. Insculpta by facility 4	field data	NA	30000 IDR/individual	NA	NA	30000 to 50000 IDR/individual	25000 to 30000 IDR/individual	350000 IDR/individual	300000 IDR/individual	NA	200000 IDR/individual	NA
Middleman individual sale price adults	Adult Middleman selling price to exporter (IDR/Indivdiual)	field data	NA	50000 IDR/individual	NA	NA	250000 IDR/individual	NA	1500000 IDR/individual	250000 IDR/individual	NA	NA	NA
Middleman individual sale price (undefined size)	Per Individual Middleman selling price to exporter (IDR/Indivdiual)	field data	NA	NA	45000 IDR/individual	NA	NA	NA	NA	NA	225000 to 250000 IDR/individual	NA	NA
Transport box facility 2	Cost of one transporting box size 35-40 kg	field data	60000 IDR/box	NA	NA	60000 IDR/box	NA	NA	NA	NA	NA	NA	NA
Transport box facility 3	Cost of one transporting box to hold 14 adults C.amboinenis or 50 hatchling under 10cm	field data	NA	100000 IDR/box	NA	NA	100000 IDR/box	NA	100000 IDR/box	100000 IDR/box	NA	100000 IDR/box	NA
Transport box facility 4	Cost of one transporting box 90 by 60 by 12 cm it can contain 30 heads 4 inches per head each	field data	NA	NA	20 USD/box	NA	NA	20 USD/box	NA	NA	20 USD/box	NA	20 USD/box
Shipping fee Japan /kg	Shipping costs to Japan per indivdiual	field data	NA	Paid by importer	NA	NA	Paid by importer	NA	Paid by importer	Paid by importer	NA	Paid by importer	NA
Shipping fee USA /kg	Shipping costs to USA per individual	field data	NA	Paid by importer	NA	NA	Paid by importer	NA	Paid by importer	Paid by importer	NA	Paid by importer	NA
Shipping fee USA-Miami /kg	Shipping costs to USA (IDR/kg) (value for Miami)	field data	NA	NA	160000 IDR/kg	NA	NA	160000 IDR/kg	NA	NA	160000 IDR/kg		160000 IDR/kg
Shipping fee China /kg	Shipping costs to China (USD/Kg)	field data	2.1 USD/kg	NA	NA	2.1 USD/Kg	NA	NA	NA	NA	NA	NA	NA
Shipping fee Singapore/kg	Shipping costs to Singapore (USD/Kg)	field data	NA	NA	NA	1.1 USD/kg	NA	NA	NA	NA	NA	NA	NA
Facility 2 staff estimate	Six Staff member costs (IDR/month)	field data	3.8 million IDR/month	NA	NA	3.8 million IDR/ month	NA	NA	NA	NA	NA	NA	NA
Facility 3 staff estimate	Cost per staff member/month estimated standard wages (IDR/month)	field data	NA	2.5 million IDR/month	NA	NA	2.5 million IDR/month	NA	2.5 million IDR/month	2.5 million IDR/month	NA	2.5 million IDR/month	NA
Electricity + water/month	Electricity + water (IDR/month)	field data	5 million IDR/month	No data	NA	5 million IDR/month	No data	NA	No data	No data	NA	No data	NA
Health permit flat price	Health Permit costs (price paid for transport of inspector and official fee for health certificate per shipment).	field data	1.3 million IDR/permit	1.3 million IDR/permit	1.3 million IDR/permit	1.3 million IDR/permit	1.3 million IDR/permit	1.3 million IDR/permit	1.3 million IDR/permit	1.3 million IDR/permit	1.3 million IDR/permit	1.3 million IDR/permit	1.3 million IDR/permit
Health permit per head	Health Permit per head (in addition to the flat cost of the Health permit costs)	field data	NA	500 IDR/head	500 IDR/head	NA	500 IDR/head	500 IDR/reptile	500 IDR/head	500 IDR/head	500 IDR/head	500 IDR/head	500 IDR/head
CITES business permit	Exporter Business permit renewable every 5 years to register as a business provided by the KKH CITES management authority.	field data	10 million IDR/permit	10 million IDR/permit	10 million IDR/permit	10 million IDR/permit	10 million IDR/permit	10 million IDR/permit	10 million IDR/permit	10 million IDR/permit	10 million IDR/permit	10 million IDR/permit	10 million IDR/permit
SATS-LN CITES permit pet	Relates to CITES business permit but is an additionally fee that is paid per shipment (4% for captive and 8% for wild of a specis-specific cost defined by the SAT-LN document universally applied for pets or meat.)	NOMOR P.86/MENLHK/SETJEN/KUM.1/11/2016, menteri lingkungan hidup dan kehutanan republik Indonesia	8 % wild and 4 % for captive* 20000 IDR/head	8 % wild and 4 % for captive* 20000 IDR/head	8 % wild and 4 % for captive* 20000 IDR/head	8 % wild and 4 % for captive* 30000 IDR/head	8 % wild and 4 % for captive* 30000 IDR/head	8 % wild and 4 % for captive* 30000 IDR/head	8 % wild and 4 % for captive* 80000 IDR/head	8 % wild and 4 % for captive* 20000 IDR/head	8 % wild and 4 % for captive* 20000 IDR/head	8 % wild and 4 % for captive* 35000 IDR/head	8 % wild and 4 % for captive* 35000 IDR/head
SATS-LN CITES permit product	Relates to CITES business permit but is an additionally fee that is paid per shipment (4% for captive and 8% for wild of a specis-specific cost defined by the SAT-LN document universally applied for pets or meat.)	NOMOR P.86/MENLHK/SETJEN/KUM.1/11/2016, menteri lingkungan hidup dan kehutanan republik Indonesia	8 % wild and 4 % for captive* 15000 IDR/head	8 % wild and 4 % for captive* 15000 IDR/head	8 % wild and 4 % for captive* 15000 IDR/head	8 % wild and 4 % for captive* 15000 IDR/head	8 % wild and 4 % for captive* 15000 IDR/head	8 % wild and 4 % for captive* 15000 IDR/head	8 % wild and 4 % for captive* 25000 IDR/head	8 % wild and 4 % for captive* 15000 IDR/head	8 % wild and 4 % for captive* 15000 IDR/head	8 % wild and 4 % for captive* 20000 IDR/head	8 % wild and 4 % for captive* 20000 IDR/head
SATS-DN pet - Interprovincial transport permit	Interprovincial transport permit per individual (SATS-DN) it is for both captive and wild it is per shipment	NOMOR P.86/MENLHK/SETJEN/KUM.1/11/2016, menteri lingkungan hidup dan kehutanan republik Indonesia	6 % * 20000 IDR/head	6 % * 20000 IDR/head	6 % * 20000 IDR/head	6 % * 30000 IDR/head	6 % * 30000 IDR/head	6 % * 30000 IDR/head	6 % * 80000 IDR/head	6 % * 20000 IDR/head	6 % * 20000 IDR/head	6 % * 35000 IDR/head	6 % * 35000 IDR/head
SATS-DN product- Interprovincial transport permit	Interprovincial transport permit per individual (SATS-DN) it is for both captive and wild it is per shipment	NOMOR P.86/MENLHK/SETJEN/KUM.1/11/2016, menteri lingkungan hidup dan kehutanan republik Indonesia	6 % * 15000 IDR/head	6 % * 15000 IDR/head	6 % * 15000 IDR/head	6 % * 15000 IDR/head	6 % * 15000 IDR/head	6 % * 15000 IDR/head	6 % * 25000 IDR/head	6 % * 15000 IDR/head	6 % * 15000 IDR/head	6 % * 20000 IDR/head	6 % * 20000 IDR/head
Domestic trade permit	Middleman or Domestic supplyers trade permit per facility renewable for every 3 years, only for trade within the county	field data	2.5 million IDR/permit	2.5 million IDR/permit	2.5 million IDR/permit	2.5 million IDR/permit	2.5 million IDR/permit	2.5 million IDR/permit	2.5 million IDR/permit	2.5 million IDR/permit	2.5 million IDR/permit	2.5 million IDR/permit	2.5 million IDR/permit
Facility 3 estimated cost of shipment total	Average shipmet costs that includes SATDN + SATS-LN + Health Permit per individual (IDR/Individual)	field data	Not reported	3000 to 5000 IDR/individual		NA	3000 to 5000 IDR/individual		3000 to 5000 IDR/individual	3000 to 5000 IDR/individual		3000 to 5000 IDR/individual
