# Supplementary material for: Economics, life history and international trade data for seven turtle species in Indonesian and Malaysian farms
Source: Data Brief. 2020 Dec 31;34:106708. doi: 10.1016/j.dib.2020.106708 (PMC7815466; doi:10.1016/j.dib.2020.106708)
Supplement: Supplementary file 2 [file mmc2.xlsx]

## Sheet: Indonesia
Data needed (per individual per species)	Southeast Asian softshell turtle	Painted Terrapin	Pig-nosed turtle	Southeast Asian box turtle	Yellow-headed temple turtle	Giant Asian pond turtle	Spiny turtle
	Amyda cartilaginea	Batagur borneoensis	Carettochelys insculpta	Cuora amboinensis	Heosemys annandalii	Heosemys grandis	Heosemys spinosa
Price that harvester sells each individual
Price middleman sells individual
Approximate cost of breeding per individual (incl. containers, elecricity, maintenance, salary, food and veterinary care...)
Price that the Exporter sells to the Importer (if applicable)
Sell price to the retailer (either by Exporter directly or via Importer) per individual/species (or sources where can check, e.g. For UK, USA etc.)
Market price to final consumer per individual/species
Harvest quota in Indonesia*
Price of harvest permit in Indonesia*
Price of Interprovincial transport permit (SATS-DN) Indonesia*
Price of Trade permit Indonesia*
Price of starting a Captive breeding program. Indonesia*
Price to register as breeder, Indonesia*
Price of Exporter permit, Indonesia*
Price of Health permit, Indonesia*
Price of CITES permit, Indonesia*
Price of Export permit (SATS-LN) Indonesia*
Price of Custom tariff
Price of Import
Proportion of total harvest that gets to the retailer (how many of harvested individuals get sold to retailer)
Country level number of exports per species per year (min and max value for case study years) - can be provided from CITES Trade DB, but are there any other data?
General costs (non-species specific costs)
Container costs, based on the IATA Live Animal Regulations appropriate containers range from 50 cm to 200 cm per individual, we need average costs of a minimum size and the maximum size of that container will cost in Indonesia*, assuming that they buy it there.
Shipment costs from Indonesia* to different importer countries, or a reference of where we can find them, for airlines, ships, local transport and bus? (Which transport do we need to cover?)
A list of other costs that we have fail to consider that the exporter may have, and if possible the cost of them or the web pages were we can find those costs
*or if not available we can use an estimate for other/similar SEA countries

## Sheet: Malaysia
Data needed (per individual per species)	Southeast Asian softshell turtle	Painted Terrapin	Pig-nosed turtle	Southeast Asian box turtle	Yellow-headed temple turtle	Giant Asian pond turtle	Spiny turtle
	Amyda cartilaginea	Batagur borneoensis	Carettochelys insculpta	Cuora amboinensis	Heosemys annandalii	Heosemys grandis	Heosemys spinosa
Mean price that harvester sells each individual
Mean price middleman sells individual
Average cost of breeding per individual per species (only approximate price for containers, elecricity, maintenance, salary, food and veterinary care)
Mean price that the Exporter sells to the Importer (if applicable)
Sell price to the retailer per individual/species (or sources where can check, e.g. For UK, USA etc.)
Market price to final consumer per individual/species or reference where to find the data
Harvest quota in Malaysia*
Price of harvest permit in Malaysia*
Price of Interprovincial transport permit Malaysia*
Price of Trade permit Malaysia*
Price of starting a Captive breeding program. (Malaysia*)
Price to register as breeder, Malaysia*
Price of Exporter permit, Malaysia*
Price of Health permit, Malaysia*
Price of CITES permit, Malaysia*
Price of Export permit Malaysia*
Price of Custom tariff
Price of Import permits for importing countries
Proportion of total harvest that gets to the retailer (how many of harvested individuals get sold to retailer)
Country level number of exports per species per year (min and max value for case study years) - can be provided from CITES Trade DB, but are there any other data?
General costs (non-species specific costs)
Container costs, based on the IATA Live Animal Regulations appropriate containers range from 50 cm to 200 cm per individual, we need average costs of a minimum size and the maximum size of that container will cost in Malaysia*, assuming that they buy it there.
Shipment costs from Malaysia* to different importer countries, e.g. USA, China, Japan... or a reference of where we can find them, for airlines, ships, local transport and bus? (Which transport do we need to cover?)
A list of other costs that we have fail to consider that the exporter may have, and if possible the cost of them or the web pages were we can find those costs
*or if not available we can use an estimate for other/similar SEA countries
