# Supplementary material for: Economics, life history and international trade data for seven turtle species in Indonesian and Malaysian farms
Source: Data Brief. 2020 Dec 31;34:106708. doi: 10.1016/j.dib.2020.106708 (PMC7815466; doi:10.1016/j.dib.2020.106708)
Supplement: Supplementary file 3 [file mmc3.xlsx]

## Sheet: Metadata
Column	Description
Common.name	Common species name
Col.name	Species name accepted by the Catalog of Life
CITES.Appendix	Appendix in CITES (l ll or lll)
IUCN.1	Latest IUCN assesment
IUCN.1.year	Year of the latest IUCN assesment
IUCN.2	Second oldest IUCN assement
IUCN.2.year	Year of the second latest IUCN assesment
IUCN.3	oldest IUCN assement
IUCN.3.year	year of the oldest IUCN assesment
Variable	Short name of the variable
Variable.description	Descriptive name of the variable including whether it is min, max, mean
Variable.category	Whether the variable belongs to the category of Survival, Reproduction or Weight data
Value	Numerical or categorical value of the variable
Unit	Unit of the variable
Sex	Sex related to the value measurement
Source	Source related to the value measurement
Source	Full Citation
TRAFFIC (2013)	TRAFFIC (2013): Inspection Manual for use in Commercial Reptile Breeding Facilities in Southeast Asia. Report prepared by TRAFFIC. Secretariat of the Convention on International Trade in Endangered Species of Wild Fauna and Flora (CITES), Geneva, Switzerland. 81 pages
Species360	The Turtles and tortoises demographic traits database for CITES Listed species ver. 01, Species360 open data portal. Downloaded 03-10-2019. Available at https://conservation.species360.org/open-data/
Guntoro, J. (2011)	Guntoro, J. (2011): Tracing the Footsteps of the Painted Terrapin (Batagur borneoensis) in the Aceh Tamiang Regency, Aceh, Indonesia. Preliminary Observations. Radiata 20(4): 60-67.
Guntoro, J. (2012)	Guntoro, J. (2012): The Body Size and Some Field Notes of Painted Terrapin (Batagur borneoensis) in District of Aceh Tamiang, Indonesia. Asian Journal of Conservation Biology 1(2): 74-77.
Guntoro, J. (2013)	Guntoro, J. (2013): Conserving Indonesia’s Painted Terrapin. Turtle Survival 2013: 49.
Doody J. S. Et al (2003)	Doody J. S. et al (2003): Twice every second year: reproduction in the pig-nosed turtle, Carettochelys insculpta, in the wet–dry tropics of Australia. J. Zool., Lond. (2003) 259, 179–188

## Sheet: Variable descriptions
Variable name	Variable Description
AFR.minimum	The minimum age of first reproduction
AFR.maximum	The maximum age of first reproduction
AFR.average	The average age of first reproduction
AW.minimum	The minimum adult weight
AW.maximum	The maximum age adult weight
AW.average	The average adult weight
ML.maximum	The maximumimal lifespan
SR.minimum	The minimum male/female sex ratio
SR.maximum	The maximumimal male/female sex ratio
SR.average	The average male/female sex ratio
FR.minimum.percentage	The smallest percentage of females reproducing each year
FR.maximum.percentage	The largest percentage of females reproducing each year
FR.average.percentage	The average percentage of females reproducing each year
CLY.minimum	The minimum number of clutches laid per reproducing female per year
CLY.maximum	The maximum number of clutches laid per reproducing female per year
CLY.average	The average number of clutches laid per reproducing female per year
CS.minimum	The minimum number of eggs per clutch
CS.maximum	The maximum number of eggs per clutch
CS.average	The average number of eggs per clutch
HS.minimum.percentage	The minimum percentage of eggs that successfully hatch
HS.maximum.percentage	The maximum percentage of eggs that successfully hatch
HS.average.percentage	The average percentage of eggs that successfully hatch
mS.minimum	The shortest mating season
mS.maximum	The longest mating season
mS.average	The average mating season
eS.minimum	The shortest egg laying season
eS.maximum	The longest egg laying season
Inc.minimum	The minimum incubation time
Inc.maximum	The maximum incubation time
Inc.average	The average incubation time
M.1.minimum.percentage	The minimum mortality in the first year of life reported as a percentage
M.1.maximum.percentage	The maximum mortality in in the first year of life reported as a percentage
M.1.average.percentage	The average mortality in in the first year of life reported as a percentage
M.+.minimum.percentage	The minimum mortality after the first year of life reported as a percentage
M.+.maximum.percentage	The maximum mortality after the first year of life reported as a percentage
M.+.average.percentage	The average mortality after he first year of life reported as a percentage

## Sheet: Life-history data
Common.name	Col.name	CITES.Appendix	IUCN.1	IUCN.1.year	IUCN.2	IUCN.2.year	IUCN.3	IUCN.3.year	Variable	Variable.description	Variable.category	Value	Unit	Sex
Giant Asian Pond Turtle	Heosemys grandis	II	VU	2000	NT	1996	NA	NA	AFR	AFR.min	Reproduction	2	years	female
Giant Asian Pond Turtle	Heosemys grandis	II	VU	2000	NT	1996	NA	NA	AFR	AFR.max	Reproduction	5	years	female
Giant Asian Pond Turtle	Heosemys grandis	II	VU	2000	NT	1996	NA	NA	AFR	AFR.mean	Reproduction	3.5	years	female
Giant Asian Pond Turtle	Heosemys grandis	II	VU	2000	NT	1996	NA	NA	AW	AW.min	Weight	2	kg	female
Giant Asian Pond Turtle	Heosemys grandis	II	VU	2000	NT	1996	NA	NA	AW	AW.max	Weight	3.5	kg	female
Giant Asian Pond Turtle	Heosemys grandis	II	VU	2000	NT	1996	NA	NA	AW	AW.mean	Weight	2.3	kg	female
Giant Asian Pond Turtle	Heosemys grandis	II	VU	2000	NT	1996	NA	NA	ML	ML.max	Survival	29.6	years	NA
Giant Asian Pond Turtle	Heosemys grandis	II	VU	2000	NT	1996	NA	NA	SR	SR.min	Survival	01:01:00	NA	NA
Giant Asian Pond Turtle	Heosemys grandis	II	VU	2000	NT	1996	NA	NA	SR	SR.max	Survival	01:05:00	NA	NA
Giant Asian Pond Turtle	Heosemys grandis	II	VU	2000	NT	1996	NA	NA	SR	SR.mean	Survival	01:02:00	NA	NA
Giant Asian Pond Turtle	Heosemys grandis	II	VU	2000	NT	1996	NA	NA	FR	FR.min.percentage	Reproduction	40	NA	NA
Giant Asian Pond Turtle	Heosemys grandis	II	VU	2000	NT	1996	NA	NA	FR	FR.max.percentage	Reproduction	90	NA	NA
Giant Asian Pond Turtle	Heosemys grandis	II	VU	2000	NT	1996	NA	NA	FR	FR.mean.percentage	Reproduction	60	NA	NA
Giant Asian Pond Turtle	Heosemys grandis	II	VU	2000	NT	1996	NA	NA	CLY	CLY.min	Reproduction	1	NA	NA
Giant Asian Pond Turtle	Heosemys grandis	II	VU	2000	NT	1996	NA	NA	CLY	CLY.max	Reproduction	2	NA	NA
Giant Asian Pond Turtle	Heosemys grandis	II	VU	2000	NT	1996	NA	NA	CLY	CLY.mean	Reproduction	1	NA	NA
Giant Asian Pond Turtle	Heosemys grandis	II	VU	2000	NT	1996	NA	NA	CS	CS.min	Reproduction	2	NA	NA
Giant Asian Pond Turtle	Heosemys grandis	NA	NA	NA	NA	NA	NA	NA	CS	CS.min	Reproduction	3	NA	NA
Giant Asian Pond Turtle	Heosemys grandis	II	VU	2000	NT	1996	NA	NA	CS	CS.max	Reproduction	12	NA	NA
Giant Asian Pond Turtle	Heosemys grandis	NA	NA	NA	NA	NA	NA	NA	CS	CS.max	Reproduction	11	NA	NA
Giant Asian Pond Turtle	Heosemys grandis	II	VU	2000	NT	1996	NA	NA	CS	CS.mean	Reproduction	5	NA	NA
Giant Asian Pond Turtle	Heosemys grandis	NA	NA	NA	NA	NA	NA	NA	CS	CS.mean	Reproduction	6	NA	NA
Giant Asian Pond Turtle	Heosemys grandis	II	VU	2000	NT	1996	NA	NA	HS	HS.min.percentage	Survival	40	NA	NA
Giant Asian Pond Turtle	Heosemys grandis	II	VU	2000	NT	1996	NA	NA	HS	HS.max.percentage	Survival	80	NA	NA
Giant Asian Pond Turtle	Heosemys grandis	II	VU	2000	NT	1996	NA	NA	HS	HS.mean.percentage	Survival	50	NA	NA
Giant Asian Pond Turtle	Heosemys grandis	II	VU	2000	NT	1996	NA	NA	mS	mS.min	Reproduction	June	NA	NA
Giant Asian Pond Turtle	Heosemys grandis	II	VU	2000	NT	1996	NA	NA	mS	mS.max	Reproduction	December	NA	NA
Giant Asian Pond Turtle	Heosemys grandis	II	VU	2000	NT	1996	NA	NA	mS	mS.mean	Reproduction	August	NA	NA
Giant Asian Pond Turtle	Heosemys grandis	II	VU	2000	NT	1996	NA	NA	eS	eS.min	Reproduction	October	NA	NA
Giant Asian Pond Turtle	Heosemys grandis	II	VU	2000	NT	1996	NA	NA	eS	eS.max	Reproduction	March	NA	NA
Giant Asian Pond Turtle	Heosemys grandis	II	VU	2000	NT	1996	NA	NA	eS	eS.mean	Reproduction	January	NA	NA
Giant Asian Pond Turtle	Heosemys grandis	II	VU	2000	NT	1996	NA	NA	Inc	Inc.min	Reproduction	120	days	NA
Giant Asian Pond Turtle	Heosemys grandis	II	VU	2000	NT	1996	NA	NA	Inc	Inc.max	Reproduction	140	days	NA
Giant Asian Pond Turtle	Heosemys grandis	II	VU	2000	NT	1996	NA	NA	Inc	Inc.mean	Reproduction	120	days	NA
Giant Asian Pond Turtle	Heosemys grandis	II	VU	2000	NT	1996	NA	NA	M.1	M.1.min.percentage	Survival	2	NA	NA
Giant Asian Pond Turtle	Heosemys grandis	II	VU	2000	NT	1996	NA	NA	M.1	M.1.max.percentage	Survival	10	NA	NA
Giant Asian Pond Turtle	Heosemys grandis	II	VU	2000	NT	1996	NA	NA	M.1	M.1.mean.percentage	Survival	5	NA	NA
Giant Asian Pond Turtle	Heosemys grandis	II	VU	2000	NT	1996	NA	NA	M.+	M.+.min.percentage	Survival	2	NA	NA
Giant Asian Pond Turtle	Heosemys grandis	II	VU	2000	NT	1996	NA	NA	M.+	M.+.max.percentage	Survival	5	NA	NA
Giant Asian Pond Turtle	Heosemys grandis	II	VU	2000	NT	1996	NA	NA	M.+	M.+.mean.percentage	Survival	2.5	NA	NA
Painted Terrapin	Batagur beorneoensis	II	CR	2000	CR	1996	EN	1994	AFR	AFR.min	Reproduction	6	years	Unknown
Painted Terrapin	Batagur beorneoensis	II	CR	2000	CR	1996	EN	1994	AFR	AFR.max	Reproduction	8	years	Unknown
Painted Terrapin	Batagur beorneoensis	II	CR	2000	CR	1996	EN	1994	AFR	AFR.mean	Reproduction	7	years	Unknown
Painted Terrapin	Batagur beorneoensis	II	CR	2000	CR	1996	EN	1994	AW	AW.mean	Weight	13.6	kg	female
Painted Terrapin	Batagur beorneoensis	II	CR	2000	CR	1996	EN	1994	ML	ML.max	Survival	80	years	NA
Painted Terrapin	Batagur beorneoensis	II	CR	2000	CR	1996	EN	1994	SR	SR.mean	Survival	01:01:00	NA	NA
Painted Terrapin	Batagur beorneoensis	II	CR	2000	CR	1996	EN	1994	CLY	CLY.min	Reproduction	1	NA	NA
Painted Terrapin	Batagur beorneoensis	II	CR	2000	CR	1996	EN	1994	CLY	CLY.max	Reproduction	3	NA	NA
Painted Terrapin	Batagur beorneoensis	II	CR	2000	CR	1996	EN	1994	CLY	CLY.mean	Reproduction	2	NA	NA
Painted Terrapin	Batagur beorneoensis	NA	NA	NA	NA	NA	NA	NA	CLY	CLY.mean	Reproduction	1	NA	NA
Painted Terrapin	Batagur beorneoensis	II	CR	2000	CR	1996	EN	1994	CS	CS.min	Reproduction	10	NA	NA
Painted Terrapin	Batagur beorneoensis	NA	NA	NA	NA	NA	NA	NA	CS	CS.min	Reproduction	12	NA	NA
Painted Terrapin	Batagur beorneoensis	II	CR	2000	CR	1996	EN	1994	CS	CS.max	Reproduction	25	NA	NA
Painted Terrapin	Batagur beorneoensis	NA	NA	NA	NA	NA	NA	NA	CS	CS.max	Reproduction	18	NA	NA
Painted Terrapin	Batagur beorneoensis	II	CR	2000	CR	1996	EN	1994	CS	CS.mean	Reproduction	13.58	NA	NA
Painted Terrapin	Batagur beorneoensis	II	CR	2000	CR	1996	EN	1994	HS	HS.min.percentage	Survival	16.13	NA	NA
Painted Terrapin	Batagur beorneoensis	II	CR	2000	CR	1996	EN	1994	HS	HS.max.percentage	Survival	83.05	NA	NA
Painted Terrapin	Batagur beorneoensis	II	CR	2000	CR	1996	EN	1994	HS	HS.mean.percentage	Survival	48.76	NA	NA
Painted Terrapin	Batagur beorneoensis	II	CR	2000	CR	1996	EN	1994	mS	mS.min	Reproduction	April	NA	NA
Painted Terrapin	Batagur beorneoensis	II	CR	2000	CR	1996	EN	1994	mS	mS.max	Reproduction	September	NA	NA
Painted Terrapin	Batagur beorneoensis	II	CR	2000	CR	1996	EN	1994	eS	eS.min	Reproduction	October	NA	NA
Painted Terrapin	Batagur beorneoensis	II	CR	2000	CR	1996	EN	1994	eS	eS.max	Reproduction	January	NA	NA
Painted Terrapin	Batagur beorneoensis	II	CR	2000	CR	1996	EN	1994	eS	eS.mean	Reproduction	November - December	NA	NA
Painted Terrapin	Batagur beorneoensis	II	CR	2000	CR	1996	EN	1994	Inc	Inc.min	Reproduction	75	days	NA
Painted Terrapin	Batagur beorneoensis	II	CR	2000	CR	1996	EN	1994	Inc	Inc.max	Reproduction	92	days	NA
Painted Terrapin	Batagur beorneoensis	II	CR	2000	CR	1996	EN	1994	Inc	Inc.mean	Reproduction	81	days	NA
Pig-nosed Turtle	Carettochelys insculpta	ll	EN	2017	VU	2000	VU	1996	AW	AW.min	Weight	5.9	kg	female
Pig-nosed Turtle	Carettochelys insculpta	ll	EN	2017	VU	2000	VU	1996	ML	ML.max	Survival	38.4	years	NA
Pig-nosed Turtle	Carettochelys insculpta	ll	EN	2017	VU	2000	VU	1996	FR	FR.min.percentage	Reproduction	36	NA	NA
Pig-nosed Turtle	Carettochelys insculpta	ll	EN	2017	VU	2000	VU	1996	FR	FR.max.percentage	Reproduction	51	NA	NA
Pig-nosed Turtle	Carettochelys insculpta	ll	EN	2017	VU	2000	VU	1996	FR	FR.mean.percentage	Reproduction	44	NA	NA
Pig-nosed Turtle	Carettochelys insculpta	ll	EN	2017	VU	2000	VU	1996	CLY	CLY.min	Reproduction	0.5	NA	NA
Pig-nosed Turtle	Carettochelys insculpta	NA	NA	NA	NA	NA	NA	NA	CLY	CLY.min	Reproduction	1	NA	NA
Pig-nosed Turtle	Carettochelys insculpta	ll	EN	2017	VU	2000	VU	1996	CLY	CLY.max	Reproduction	1	NA	NA
Pig-nosed Turtle	Carettochelys insculpta	NA	NA	NA	NA	NA	NA	NA	CLY	CLY.max	Reproduction	2	NA	NA
Pig-nosed Turtle	Carettochelys insculpta	ll	EN	2017	VU	2000	VU	1996	CLY	CLY.mean	Reproduction	0.75	NA	NA
Pig-nosed Turtle	Carettochelys insculpta	NA	NA	NA	NA	NA	NA	NA	CLY	CLY.mean	Reproduction	2	NA	NA
Pig-nosed Turtle	Carettochelys insculpta	ll	EN	2017	VU	2000	VU	1996	CS	CS.min	Reproduction	15	NA	NA
Pig-nosed Turtle	Carettochelys insculpta	NA	NA	NA	NA	NA	NA	NA	CS	CS.min	Reproduction	1	NA	NA
Pig-nosed Turtle	Carettochelys insculpta	ll	EN	2017	VU	2000	VU	1996	CS	CS.max	Reproduction	30	NA	NA
Pig-nosed Turtle	Carettochelys insculpta	NA	NA	NA	NA	NA	NA	NA	CS	CS.max	Reproduction	15	NA	NA
Pig-nosed Turtle	Carettochelys insculpta	ll	EN	2017	VU	2000	VU	1996	CS	CS.mean	Reproduction	20	NA	NA
Pig-nosed Turtle	Carettochelys insculpta	NA	NA	NA	NA	NA	NA	NA	CS	CS.mean	Reproduction	10.4	NA	NA
Southeast Asian Box Turtle	Cuora amboinensis	II	VU	2000	NT	1996	NA	NA	AFR	AFR.min	Reproduction	2	years	female
Southeast Asian Box Turtle	Cuora amboinensis	NA	NA	NA	NA	NA	NA	NA	AFR	AFR.min	Reproduction	1	years	Unknown
Southeast Asian Box Turtle	Cuora amboinensis	II	VU	2000	NT	1996	NA	NA	AFR	AFR.max	Reproduction	4	years	female
Southeast Asian Box Turtle	Cuora amboinensis	NA	NA	NA	NA	NA	NA	NA	AFR	AFR.max	Reproduction	1	years	Unknown
Southeast Asian Box Turtle	Cuora amboinensis	II	VU	2000	NT	1996	NA	NA	AFR	AFR.mean	Reproduction	2.5	years	female
Southeast Asian Box Turtle	Cuora amboinensis	NA	NA	NA	NA	NA	NA	NA	AFR	AFR.mean	Reproduction	1	years	Unknown
Southeast Asian Box Turtle	Cuora amboinensis	II	VU	2000	NT	1996	NA	NA	AW	AW.min	Weight	0.8	kg	female
Southeast Asian Box Turtle	Cuora amboinensis	II	VU	2000	NT	1996	NA	NA	AW	AW.max	Weight	1.8	kg	female
Southeast Asian Box Turtle	Cuora amboinensis	II	VU	2000	NT	1996	NA	NA	AW	AW.mean	Weight	1	kg	female
Southeast Asian Box Turtle	Cuora amboinensis	II	VU	2000	NT	1996	NA	NA	SR	SR.min	Survival	01:01:00	NA	NA
Southeast Asian Box Turtle	Cuora amboinensis	II	VU	2000	NT	1996	NA	NA	SR	SR.max	Survival	01:10:00	NA	NA
Southeast Asian Box Turtle	Cuora amboinensis	II	VU	2000	NT	1996	NA	NA	SR	SR.mean	Survival	01:02:00	NA	NA
Southeast Asian Box Turtle	Cuora amboinensis	II	VU	2000	NT	1996	NA	NA	FR	FR.min.percentage	Reproduction	20	NA	NA
Southeast Asian Box Turtle	Cuora amboinensis	II	VU	2000	NT	1996	NA	NA	FR	FR.max.percentage	Reproduction	80	NA	NA
Southeast Asian Box Turtle	Cuora amboinensis	II	VU	2000	NT	1996	NA	NA	FR	FR.mean.percentage	Reproduction	65	NA	NA
Southeast Asian Box Turtle	Cuora amboinensis	II	VU	2000	NT	1996	NA	NA	CLY	CLY.min	Reproduction	1	NA	NA
Southeast Asian Box Turtle	Cuora amboinensis	II	VU	2000	NT	1996	NA	NA	CLY	CLY.max	Reproduction	4	NA	NA
Southeast Asian Box Turtle	Cuora amboinensis	II	VU	2000	NT	1996	NA	NA	CLY	CLY.mean	Reproduction	1	NA	NA
Southeast Asian Box Turtle	Cuora amboinensis	II	VU	2000	NT	1996	NA	NA	CS	CS.min	Reproduction	1	NA	NA
Southeast Asian Box Turtle	Cuora amboinensis	NA	NA	NA	NA	NA	NA	NA	CS	CS.min	Reproduction	1	NA	NA
Southeast Asian Box Turtle	Cuora amboinensis	II	VU	2000	NT	1996	NA	NA	CS	CS.max	Reproduction	6	NA	NA
Southeast Asian Box Turtle	Cuora amboinensis	NA	NA	NA	NA	NA	NA	NA	CS	CS.max	Reproduction	4	NA	NA
Southeast Asian Box Turtle	Cuora amboinensis	II	VU	2000	NT	1996	NA	NA	CS	CS.mean	Reproduction	3	NA	NA
Southeast Asian Box Turtle	Cuora amboinensis	NA	NA	NA	NA	NA	NA	NA	CS	CS.mean	Reproduction	2	NA	NA
Southeast Asian Box Turtle	Cuora amboinensis	II	VU	2000	NT	1996	NA	NA	HS	HS.min.percentage	Survival	40	NA	NA
Southeast Asian Box Turtle	Cuora amboinensis	II	VU	2000	NT	1996	NA	NA	HS	HS.max.percentage	Survival	69	NA	NA
Southeast Asian Box Turtle	Cuora amboinensis	II	VU	2000	NT	1996	NA	NA	HS	HS.mean.percentage	Survival	50	NA	NA
Southeast Asian Box Turtle	Cuora amboinensis	II	VU	2000	NT	1996	NA	NA	mS	mS.min	Reproduction	All year	NA	NA
Southeast Asian Box Turtle	Cuora amboinensis	II	VU	2000	NT	1996	NA	NA	mS	mS.max	Reproduction	All year	NA	NA
Southeast Asian Box Turtle	Cuora amboinensis	II	VU	2000	NT	1996	NA	NA	mS	mS.mean	Reproduction	All year	NA	NA
Southeast Asian Box Turtle	Cuora amboinensis	II	VU	2000	NT	1996	NA	NA	eS	eS.min	Reproduction	All year	NA	NA
Southeast Asian Box Turtle	Cuora amboinensis	II	VU	2000	NT	1996	NA	NA	eS	eS.max	Reproduction	All year	NA	NA
Southeast Asian Box Turtle	Cuora amboinensis	II	VU	2000	NT	1996	NA	NA	eS	eS.mean	Reproduction	November-August	NA	NA
Southeast Asian Box Turtle	Cuora amboinensis	II	VU	2000	NT	1996	NA	NA	Inc	Inc.min	Reproduction	60	days	NA
Southeast Asian Box Turtle	Cuora amboinensis	II	VU	2000	NT	1996	NA	NA	Inc	Inc.max	Reproduction	120	days	NA
Southeast Asian Box Turtle	Cuora amboinensis	II	VU	2000	NT	1996	NA	NA	Inc	Inc.mean	Reproduction	88	days	NA
Southeast Asian Box Turtle	Cuora amboinensis	II	VU	2000	NT	1996	NA	NA	M.1	M.1.min.percentage	Survival	30	NA	NA
Southeast Asian Box Turtle	Cuora amboinensis	II	VU	2000	NT	1996	NA	NA	M.1	M.1.max.percentage	Survival	70	NA	NA
Southeast Asian Box Turtle	Cuora amboinensis	II	VU	2000	NT	1996	NA	NA	M.1	M.1.mean.percentage	Survival	50	NA	NA
Southeast Asian Box Turtle	Cuora amboinensis	II	VU	2000	NT	1996	NA	NA	M.+	M.+.min.percentage	Survival	5	NA	NA
Southeast Asian Box Turtle	Cuora amboinensis	II	VU	2000	NT	1996	NA	NA	M.+	M.+.max.percentage	Survival	10	NA	NA
Southeast Asian Box Turtle	Cuora amboinensis	II	VU	2000	NT	1996	NA	NA	M.+	M.+.mean.percentage	Survival	6	NA	NA
Southeast Asian Softshell Turtle	Amyda cartilaginea	II	VU	2000	VU	1996	NA	NA	AFR	AFR.min	Reproduction	2	years	female
Southeast Asian Softshell Turtle	Amyda cartilaginea	II	VU	2000	VU	1996	NA	NA	AFR	AFR.max	Reproduction	2.5	years	female
Southeast Asian Softshell Turtle	Amyda cartilaginea	II	VU	2000	VU	1996	NA	NA	AFR	AFR.mean	Reproduction	2	years	female
Southeast Asian Softshell Turtle	Amyda cartilaginea	II	VU	2000	VU	1996	NA	NA	AW	AW.min	Weight	1.7	kg	female
Southeast Asian Softshell Turtle	Amyda cartilaginea	II	VU	2000	VU	1996	NA	NA	AW	AW.max	Weight	4	kg	female
Southeast Asian Softshell Turtle	Amyda cartilaginea	II	VU	2000	VU	1996	NA	NA	AW	AW.mean	Weight	2.5	kg	female
Southeast Asian Softshell Turtle	Amyda cartilaginea	II	VU	2000	VU	1996	NA	NA	SR	SR.min	Survival	01:01:00	NA	NA
Southeast Asian Softshell Turtle	Amyda cartilaginea	II	VU	2000	VU	1996	NA	NA	SR	SR.max	Survival	01:04:00	NA	NA
Southeast Asian Softshell Turtle	Amyda cartilaginea	II	VU	2000	VU	1996	NA	NA	SR	SR.mean	Survival	01:02:00	NA	NA
Southeast Asian Softshell Turtle	Amyda cartilaginea	II	VU	2000	VU	1996	NA	NA	FR	FR.min.percentage	Reproduction	80	NA	NA
Southeast Asian Softshell Turtle	Amyda cartilaginea	II	VU	2000	VU	1996	NA	NA	FR	FR.max.percentage	Reproduction	100	NA	NA
Southeast Asian Softshell Turtle	Amyda cartilaginea	II	VU	2000	VU	1996	NA	NA	FR	FR.mean.percentage	Reproduction	90	NA	NA
Southeast Asian Softshell Turtle	Amyda cartilaginea	II	VU	2000	VU	1996	NA	NA	CLY	CLY.min	Reproduction	1	NA	NA
Southeast Asian Softshell Turtle	Amyda cartilaginea	II	VU	2000	VU	1996	NA	NA	CLY	CLY.max	Reproduction	5	NA	NA
Southeast Asian Softshell Turtle	Amyda cartilaginea	II	VU	2000	VU	1996	NA	NA	CLY	CLY.mean	Reproduction	2	NA	NA
Southeast Asian Softshell Turtle	Amyda cartilaginea	II	VU	2000	VU	1996	NA	NA	CS	CS.min	Reproduction	4	NA	NA
Southeast Asian Softshell Turtle	Amyda cartilaginea	NA	NA	NA	NA	NA	NA	NA	CS	CS.min	Reproduction	4	NA	NA
Southeast Asian Softshell Turtle	Amyda cartilaginea	II	VU	2000	VU	1996	NA	NA	CS	CS.max	Reproduction	16	NA	NA
Southeast Asian Softshell Turtle	Amyda cartilaginea	NA	NA	NA	NA	NA	NA	NA	CS	CS.max	Reproduction	30	NA	NA
Southeast Asian Softshell Turtle	Amyda cartilaginea	II	VU	2000	VU	1996	NA	NA	CS	CS.mean	Reproduction	4	NA	NA
Southeast Asian Softshell Turtle	Amyda cartilaginea	NA	NA	NA	NA	NA	NA	NA	CS	CS.mean	Reproduction	17	NA	NA
Southeast Asian Softshell Turtle	Amyda cartilaginea	II	VU	2000	VU	1996	NA	NA	HS	HS.min.percentage	Survival	50	NA	NA
Southeast Asian Softshell Turtle	Amyda cartilaginea	II	VU	2000	VU	1996	NA	NA	HS	HS.max.percentage	Survival	80	NA	NA
Southeast Asian Softshell Turtle	Amyda cartilaginea	II	VU	2000	VU	1996	NA	NA	HS	HS.mean.percentage	Survival	65	NA	NA
Southeast Asian Softshell Turtle	Amyda cartilaginea	II	VU	2000	VU	1996	NA	NA	mS	mS.min	Reproduction	January	NA	NA
Southeast Asian Softshell Turtle	Amyda cartilaginea	II	VU	2000	VU	1996	NA	NA	mS	mS.max	Reproduction	June	NA	NA
Southeast Asian Softshell Turtle	Amyda cartilaginea	II	VU	2000	VU	1996	NA	NA	mS	mS.mean	Reproduction	February-April	NA	NA
Southeast Asian Softshell Turtle	Amyda cartilaginea	II	VU	2000	VU	1996	NA	NA	eS	eS.min	Reproduction	April	NA	NA
Southeast Asian Softshell Turtle	Amyda cartilaginea	II	VU	2000	VU	1996	NA	NA	eS	eS.max	Reproduction	July	NA	NA
Southeast Asian Softshell Turtle	Amyda cartilaginea	II	VU	2000	VU	1996	NA	NA	eS	eS.mean	Reproduction	May-June	NA	NA
Southeast Asian Softshell Turtle	Amyda cartilaginea	II	VU	2000	VU	1996	NA	NA	Inc	Inc.min	Reproduction	70	days	NA
Southeast Asian Softshell Turtle	Amyda cartilaginea	II	VU	2000	VU	1996	NA	NA	Inc	Inc.max	Reproduction	130	days	NA
Southeast Asian Softshell Turtle	Amyda cartilaginea	II	VU	2000	VU	1996	NA	NA	Inc	Inc.mean	Reproduction	90	days	NA
Southeast Asian Softshell Turtle	Amyda cartilaginea	II	VU	2000	VU	1996	NA	NA	M.1	M.1.min.percentage	Survival	10	NA	NA
Southeast Asian Softshell Turtle	Amyda cartilaginea	II	VU	2000	VU	1996	NA	NA	M.1	M.1.max.percentage	Survival	90	NA	NA
Southeast Asian Softshell Turtle	Amyda cartilaginea	II	VU	2000	VU	1996	NA	NA	M.1	M.1.mean.percentage	Survival	20	NA	NA
Southeast Asian Softshell Turtle	Amyda cartilaginea	II	VU	2000	VU	1996	NA	NA	M.+	M.+.min.percentage	Survival	1.5	NA	NA
Southeast Asian Softshell Turtle	Amyda cartilaginea	II	VU	2000	VU	1996	NA	NA	M.+	M.+.max.percentage	Survival	2	NA	NA
Southeast Asian Softshell Turtle	Amyda cartilaginea	II	VU	2000	VU	1996	NA	NA	M.+	M.+.mean.percentage	Survival	<1.5	NA	NA
Spiny Turtle	Heosemys spinosa	ll	EN	2000	VU	1996	NA	NA	AFR	AFR.mean	Reproduction	>6	years	Unknown
Spiny Turtle	Heosemys spinosa	ll	EN	2000	VU	1996	NA	NA	AW	AW.mean	Weight	>1	kg	unknown
Spiny Turtle	Heosemys spinosa	ll	EN	2000	VU	1996	NA	NA	ML	ML.max	Survival	22.9	years	NA
Spiny Turtle	Heosemys spinosa	ll	EN	2000	VU	1996	NA	NA	SR	SR.min	Survival	01:01:00	NA	NA
Spiny Turtle	Heosemys spinosa	ll	EN	2000	VU	1996	NA	NA	SR	SR.max	Survival	01:05:00	NA	NA
Spiny Turtle	Heosemys spinosa	ll	EN	2000	VU	1996	NA	NA	SR	SR.mean	Survival	01:02:00	NA	NA
Spiny Turtle	Heosemys spinosa	ll	EN	2000	VU	1996	NA	NA	FR	FR.mean.percentage	Reproduction	100	NA	NA
Spiny Turtle	Heosemys spinosa	ll	EN	2000	VU	1996	NA	NA	CLY	CLY.min	Reproduction	1	NA	NA
Spiny Turtle	Heosemys spinosa	NA	NA	NA	NA	NA	NA	NA	CLY	CLY.min	Reproduction	1	NA	NA
Spiny Turtle	Heosemys spinosa	ll	EN	2000	VU	1996	NA	NA	CLY	CLY.max	Reproduction	2	NA	NA
Spiny Turtle	Heosemys spinosa	NA	NA	NA	NA	NA	NA	NA	CLY	CLY.max	Reproduction	6	NA	NA
Spiny Turtle	Heosemys spinosa	ll	EN	2000	VU	1996	NA	NA	CLY	CLY.mean	Reproduction	1.33	NA	NA
Spiny Turtle	Heosemys spinosa	NA	NA	NA	NA	NA	NA	NA	CLY	CLY.mean	Reproduction	1	NA	NA
Spiny Turtle	Heosemys spinosa	ll	EN	2000	VU	1996	NA	NA	CS	CS.min	Reproduction	1	NA	NA
Spiny Turtle	Heosemys spinosa	ll	EN	2000	VU	1996	NA	NA	CS	CS.max	Reproduction	3	NA	NA
Spiny Turtle	Heosemys spinosa	ll	EN	2000	VU	1996	NA	NA	CS	CS.mean	Reproduction	1	NA	NA
Spiny Turtle	Heosemys spinosa	ll	EN	2000	VU	1996	NA	NA	HS	HS.min.percentage	Survival	0	NA	NA
Spiny Turtle	Heosemys spinosa	ll	EN	2000	VU	1996	NA	NA	HS	HS.max.percentage	Survival	60	NA	NA
Spiny Turtle	Heosemys spinosa	ll	EN	2000	VU	1996	NA	NA	HS	HS.mean.percentage	Survival	44	NA	NA
Spiny Turtle	Heosemys spinosa	ll	EN	2000	VU	1996	NA	NA	mS	mS.min	Reproduction	All year	NA	NA
Spiny Turtle	Heosemys spinosa	ll	EN	2000	VU	1996	NA	NA	mS	mS.max	Reproduction	All year	NA	NA
Spiny Turtle	Heosemys spinosa	ll	EN	2000	VU	1996	NA	NA	mS	mS.mean	Reproduction	All year	NA	NA
Spiny Turtle	Heosemys spinosa	ll	EN	2000	VU	1996	NA	NA	eS	eS.min	Reproduction	All year	NA	NA
Spiny Turtle	Heosemys spinosa	ll	EN	2000	VU	1996	NA	NA	eS	eS.max	Reproduction	All year	NA	NA
Spiny Turtle	Heosemys spinosa	ll	EN	2000	VU	1996	NA	NA	eS	eS.mean	Reproduction	All year	NA	NA
Spiny Turtle	Heosemys spinosa	ll	EN	2000	VU	1996	NA	NA	Inc	Inc.min	Reproduction	94	days	NA
Spiny Turtle	Heosemys spinosa	ll	EN	2000	VU	1996	NA	NA	Inc	Inc.max	Reproduction	160	days	NA
Spiny Turtle	Heosemys spinosa	ll	EN	2000	VU	1996	NA	NA	Inc	Inc.mean	Reproduction	117	days	NA
Spiny Turtle	Heosemys spinosa	ll	EN	2000	VU	1996	NA	NA	M.1	M.1.mean.percentage	Survival	5	NA	NA
Yellow-headed temple turtle	Heosemys annandalii	II	EN	2000	VU	1996	VU	1994	AFR	AFR.min	Reproduction	3	years	female
Yellow-headed temple turtle	Heosemys annandalii	II	EN	2000	VU	1996	VU	1994	AFR	AFR.max	Reproduction	5	years	female
Yellow-headed temple turtle	Heosemys annandalii	II	EN	2000	VU	1996	VU	1994	AFR	AFR.mean	Reproduction	4	years	female
Yellow-headed temple turtle	Heosemys annandalii	II	EN	2000	VU	1996	VU	1994	AW	AW.min	Weight	3	kg	female
Yellow-headed temple turtle	Heosemys annandalii	II	EN	2000	VU	1996	VU	1994	AW	AW.max	Weight	6	kg	female
Yellow-headed temple turtle	Heosemys annandalii	II	EN	2000	VU	1996	VU	1994	AW	AW.mean	Weight	4	kg	female
Yellow-headed temple turtle	Heosemys annandalii	II	EN	2000	VU	1996	VU	1994	ML	ML.max	Survival	9.3	years	NA
Yellow-headed temple turtle	Heosemys annandalii	II	EN	2000	VU	1996	VU	1994	SR	SR.min	Survival	01:02:00	NA	NA
Yellow-headed temple turtle	Heosemys annandalii	II	EN	2000	VU	1996	VU	1994	SR	SR.max	Survival	03:11:00	NA	NA
Yellow-headed temple turtle	Heosemys annandalii	II	EN	2000	VU	1996	VU	1994	SR	SR.mean	Survival	01:02:00	NA	NA
Yellow-headed temple turtle	Heosemys annandalii	II	EN	2000	VU	1996	VU	1994	FR	FR.min.percentage	Reproduction	50	NA	NA
Yellow-headed temple turtle	Heosemys annandalii	II	EN	2000	VU	1996	VU	1994	FR	FR.max.percentage	Reproduction	70	NA	NA
Yellow-headed temple turtle	Heosemys annandalii	II	EN	2000	VU	1996	VU	1994	FR	FR.mean.percentage	Reproduction	60	NA	NA
Yellow-headed temple turtle	Heosemys annandalii	II	EN	2000	VU	1996	VU	1994	CLY	CLY.min	Reproduction	1	NA	NA
Yellow-headed temple turtle	Heosemys annandalii	II	EN	2000	VU	1996	VU	1994	CLY	CLY.max	Reproduction	2	NA	NA
Yellow-headed temple turtle	Heosemys annandalii	II	EN	2000	VU	1996	VU	1994	CLY	CLY.mean	Reproduction	1	NA	NA
Yellow-headed temple turtle	Heosemys annandalii	II	EN	2000	VU	1996	VU	1994	CS	CS.min	Reproduction	4	NA	NA
Yellow-headed temple turtle	Heosemys annandalii	NA	NA	NA	NA	NA	NA	NA	CS	CS.min	Reproduction	3	NA	NA
Yellow-headed temple turtle	Heosemys annandalii	II	EN	2000	VU	1996	VU	1994	CS	CS.max	Reproduction	12	NA	NA
Yellow-headed temple turtle	Heosemys annandalii	NA	NA	NA	NA	NA	NA	NA	CS	CS.max	Reproduction	3	NA	NA
Yellow-headed temple turtle	Heosemys annandalii	II	EN	2000	VU	1996	VU	1994	CS	CS.mean	Reproduction	6	NA	NA
Yellow-headed temple turtle	Heosemys annandalii	NA	NA	NA	NA	NA	NA	NA	CS	CS.mean	Reproduction	3	NA	NA
Yellow-headed temple turtle	Heosemys annandalii	II	EN	2000	VU	1996	VU	1994	HS	HS.min.percentage	Survival	60	NA	NA
Yellow-headed temple turtle	Heosemys annandalii	II	EN	2000	VU	1996	VU	1994	HS	HS.max.percentage	Survival	80	NA	NA
Yellow-headed temple turtle	Heosemys annandalii	II	EN	2000	VU	1996	VU	1994	HS	HS.mean.percentage	Survival	70	NA	NA
Yellow-headed temple turtle	Heosemys annandalii	II	EN	2000	VU	1996	VU	1994	mS	mS.min	Reproduction	October	NA	NA
Yellow-headed temple turtle	Heosemys annandalii	II	EN	2000	VU	1996	VU	1994	mS	mS.max	Reproduction	March	NA	NA
Yellow-headed temple turtle	Heosemys annandalii	II	EN	2000	VU	1996	VU	1994	mS	mS.mean	Reproduction	August-October	NA	NA
Yellow-headed temple turtle	Heosemys annandalii	II	EN	2000	VU	1996	VU	1994	eS	eS.min	Reproduction	October	NA	NA
Yellow-headed temple turtle	Heosemys annandalii	II	EN	2000	VU	1996	VU	1994	eS	eS.max	Reproduction	March	NA	NA
Yellow-headed temple turtle	Heosemys annandalii	II	EN	2000	VU	1996	VU	1994	eS	eS.mean	Reproduction	December - February	NA	NA
Yellow-headed temple turtle	Heosemys annandalii	II	EN	2000	VU	1996	VU	1994	Inc	Inc.min	Reproduction	70	days	NA
Yellow-headed temple turtle	Heosemys annandalii	II	EN	2000	VU	1996	VU	1994	Inc	Inc.max	Reproduction	140	days	NA
Yellow-headed temple turtle	Heosemys annandalii	II	EN	2000	VU	1996	VU	1994	Inc	Inc.mean	Reproduction	120	days	NA
Yellow-headed temple turtle	Heosemys annandalii	II	EN	2000	VU	1996	VU	1994	M.1	M.1.min.percentage	Survival	5	NA	NA
Yellow-headed temple turtle	Heosemys annandalii	II	EN	2000	VU	1996	VU	1994	M.1	M.1.max.percentage	Survival	11	NA	NA
Yellow-headed temple turtle	Heosemys annandalii	II	EN	2000	VU	1996	VU	1994	M.1	M.1.mean.percentage	Survival	9	NA	NA
Yellow-headed temple turtle	Heosemys annandalii	II	EN	2000	VU	1996	VU	1994	M.+	M.+.min.percentage	Survival	6	NA	NA
Yellow-headed temple turtle	Heosemys annandalii	II	EN	2000	VU	1996	VU	1994	M.+	M.+.max.percentage	Survival	11	NA	NA
Yellow-headed temple turtle	Heosemys annandalii	II	EN	2000	VU	1996	VU	1994	M.+	M.+.mean.percentage	Survival	7	NA	NA
