# Supplementary material for: Economics, life history and international trade data for seven turtle species in Indonesian and Malaysian farms
Source: Data Brief. 2020 Dec 31;34:106708. doi: 10.1016/j.dib.2020.106708 (PMC7815466; doi:10.1016/j.dib.2020.106708)
Supplement: Supplementary file 4 [file mmc4.xlsx]

## Sheet: Metadata
Glosary	Description
CITES	The Convention on International Trade in Endangered Species of Wild Fauna and Flora.
CITES TD [1]	The CITES trade database. A publicly available database containing all trade in endangered species and derivatives from all CITES member nations
CITES Source Code C [3]	Animals traded under source code C are traded as Captive Bred. To be capive bred an animal must be second generation of captive animals. This means that both of the animals parents must also have been bred in captivity, but that their grandparents could have come from the wild.
CITES Source Code R [3]	Animals traded under source code R are traded as Ranched. Animals sold as ranched are taken from the wild as hatchlings or eggs and raised in a captive environment until adulthood.
CITES Source Code W [3]	Animals traded under source code W are traded as Wild. Animals traded as wild are simply taken from the wild and traded. This source code is often kept controlled by export quotas.
CITES Source Code F [3]	Animals traded under source code F are traded as Farmed. Animals in this category are born in captivity, but are not second generation captive bred.
Seizure	A term used by CITES meaning the confiscation of illegally traded species or derivatives thereof.
Sources
[1] CITES trade statistics derived from the CITES Trade Database, UNEP World Conservation Monitoring Centre, Cambridge, UK
[2] CITES, CoP17 Doc annex 1, available at https://cites.org/sites/default/files/eng/cop/17/WorkingDocs/E-CoP17-73.pdf Downloaded on 13 December 2019.
[3] CITES, E-Souce codes booklet - April 17, available at https://cites.org/sites/default/files/eng/prog/captive_breeding/E-Souce%20codes%20booklet%20-%20April%2017.pdf

## Sheet: Summary of largest seizures
												CITES TD, Trade of species in year of seizure
Common Name	Species Name	Day	Month	Year	Country	Seizure Contents live	Seizure Contents dead	Unit	Origin and Destination	Number of species	Total seizure contents live and dead	Wild (W)	Captive-Bred (C)	Captive-Born (F)	Ranched (R)
Painted Terrapin	Batagour borneoensis	11	12	2001	Hong Kong	1	NA	Individual	Singappore to China	14	10294	6685	0	0	0
Southeast Asian Box Turtle	Cuora amboinensis	11	12	2001	Hong Kong	1798	NA	Individual	Singappore to China	14	10294	54503	9	0	0
Yellow-headed temple turtle	Heosemys annandalii	11	12	2001	Hong Kong	38	NA	Individual	Singappore to China	14	10294	0	0	0	0
Giant Pond Turtle	Heosemys grandis	11	12	2001	Hong Kong	503	NA	Individual	Singappore to China	14	10294	0	0	0	0
Spiny Turtle	Heosemys spinosa	11	12	2001	Hong Kong	524	NA	Individual	Singappore to China	14	10294	0	0	0	0
Southeast Asian Box Turtle	Cuora amboinensis	01	3	2001	Viet Nam	No Data	NA	Kg	Malaysia to Viet Nam	4	4889	54503	9	0	0
Giant Pond Turtle	Heosemys grandis	01	3	2001	Viet Nam	No Data	NA	Kg	Malaysia to Viet Nam	4	4889	0	0	0	0
Yellow-headed temple turtle	Heosemys annandalii	01	3	2001	Viet Nam	No Data	NA	Kg	Malaysia to Viet Nam	4	4889	0	0	0	0
Southeast Asian Box Turtle	Cuora amboinensis	10	7	2003	Hong Kong	NA	10260	Individual	Malaysia to Hong Kong	>1	10277	144201	76	0	0
Southeast Asian Box Turtle	Cuora amboinensis	27	6	2003	Hong Kong	No Data	No Data	Individual	Malaysia to Unknown	3	3580	144201	76	0	0
Giant Pond Turtle	Heosemys grandis	27	6	2003	Hong Kong	No Data	No Data	Individual	Malaysia to Unknown	3	3580	3364	0	0	0
Pig-nosed Turtle	Carettochelys insculpta	14	3	2005	Indonesia	7275	NA	Individual	Indonesia to Unknown	1	7275	0	0	0	0
Southeast Asian Softshell Turtle	Amyda cartilaginea	30	6	2006	Hong Kong	7000	NA	Individual	Indonesia to Hong Kong	1	7000	27824	0	0	0
Yellow-headed temple turtle	Heosemys annandalii	24	1	2007	Viet Nam	No Data	NA	Kg	Thailand to Lao PDR to Viet nam to China	>2	6000	0	41	0	0
Pig-nosed Turtle	Carettochelys insculpta	07	1	2014	Indonesia	5400	NA	Individual	Indonesia to Unknown	1	5400	0	0	0	0
Pig-nosed Turtle	Carettochelys insculpta	22	1	2015	Indonesia	5284	NA	Individual	Indonesia to Unknown	1	5284	0	0	0	0
Southeast Asian Box Turtle	Cuora amboinensis	17	6	2015	Philippines	25	NA	Individual	Philippines to China	3	4100	18885	50	0	960

## Sheet: Seizures by species and year
		Seized			Legal Trade of live indidviduals
Common Name	Species Name	Number of Live Specimens Seized	Number of Live Seizure Cases	Number of Seizure Cases of Parts and Derivatives	Wild (W)	Captive-Bred (C)	Captive-Born (F)	Ranched (R)
Pig-nosed Turtle	Carettochelys insculpta	29692	26	2	0	30	57	0
Southeast Asian Box Turtle	Cuora amboinensis	20772	37	8	877284	26502	5738	1000
Southeast Asian Softshell Turtle	Amyda cartilaginea	7704	14	16	359127	650	1100	0
Painted Terrapin	Batagur borneoensis	81	2	0	15650	1736	553	1000
Yellow-headed Temple Turtle	Heosemys annandalii	353	22	2	10628	5581	0	25010
Giant Pond Turtle	Heosemys grandis	1292	29	7	41144	7741	3	44512
Spiny Turtle	Heosemys spinosa	709	7	0	33043	971	247	0
		Source:
		Source:
